# Supplementary material for: Development, Validation, and Application of the LC-MS/MS Method for Determination of 4-Acetamidobenzoic Acid in Pharmacokinetic Pilot Studies in Pigs
Source: Molecules. 2021 Jul 23;26(15):4437. doi: 10.3390/molecules26154437 (PMC8348927; doi:10.3390/molecules26154437)
Supplement: Supplementary file 1 [file molecules-26-04437-s001.zip]

Archive with 1 entries (1 files):
- molecules-1292214-supplementary.pdf
